# Supplementary material for: Enhanced Mechanical Properties and Microstructure of Accumulative Roll-Bonded Co/Pb Nanocomposite
Source: Nanomaterials (Basel). 2021 Apr 30;11(5):1190. doi: 10.3390/nano11051190 (PMC8147126; doi:10.3390/nano11051190)
Supplement: Supplementary file 1 [file nanomaterials-11-01190-s001.zip]

Archive with 1 entries (1 files):
- nanomaterials-1191383-supplementary.pdf
